# Supplementary material for: Gene–Gene Interactions Reduce Aminoglycoside Susceptibility of Pseudomonas aeruginosa through Efflux Pump-Dependent and -Independent Mechanisms
Source: Antibiotics (Basel). 2023 Jan 11;12(1):152. doi: 10.3390/antibiotics12010152 (PMC9854422; doi:10.3390/antibiotics12010152)
Supplement: Supplementary file 1 [file antibiotics-12-00152-s001.zip]

Archive with 4 entries (4 files):
- .DS_Store
- Supplementary Figures S1 and S2.pdf
- Supplementary Table S3.xlsx
- Supplementary Tables S1 and S2.pdf
