# Supplementary material for: Gene–Gene Interactions Reduce Aminoglycoside Susceptibility of Pseudomonas aeruginosa through Efflux Pump-Dependent and -Independent Mechanisms
Source: Antibiotics (Basel). 2023 Jan 11;12(1):152. doi: 10.3390/antibiotics12010152 (PMC9854422; doi:10.3390/antibiotics12010152)
Supplement: Supplementary file 1 [file antibiotics-12-00152-s001.zip › Supplementary Table S3.xlsx]

## Sheet: Clinical 619 isolates 
BioProject	BioSample	Isolate name	Reference
PRJNA325248	SAMN10478389	1	1, 4
PRJNA325248	SAMN10478390	2.1	1, 4
PRJNA325248	SAMN10478391	3	1, 4
PRJNA325248	SAMN10478392	4	1, 4
PRJNA325248	SAMN10478393	5	1, 4
PRJNA325248	SAMN10478394	6	1, 4
PRJNA325248	SAMN10478395	7	1, 4
PRJNA325248	SAMN10478396	8	1, 4
PRJNA325248	SAMN10478397	9	1, 4
PRJNA325248	SAMN10478398	10	1, 4
PRJNA325248	SAMN10478399	11	1, 4
PRJNA325248	SAMN10478400	12	1, 4
PRJNA325248	SAMN10478401	13	1, 4
PRJNA325248	SAMN10478402	14.1	1, 4
PRJNA325248	SAMN10478403	14.2	1, 4
PRJNA325248	SAMN10478404	15	1, 4
PRJNA325248	SAMN10478405	16	1, 4
PRJNA325248	SAMN10478406	17	1, 4
PRJNA325248	SAMN10478407	18	1, 4
PRJNA325248	SAMN10478408	19	1, 4
PRJNA325248	SAMN10478409	20	1, 4
PRJNA325248	SAMN10478410	21	1, 4
PRJNA325248	SAMN10478411	22.1	1, 4
PRJNA325248	SAMN10478412	22.2	1, 4
PRJNA325248	SAMN10478301	5985	1, 4
PRJNA325248	SAMN10478302	5987	1, 4
PRJNA325248	SAMN10478303	5988.2	1, 4
PRJNA325248	SAMN10478304	5988.3	1, 4
PRJNA325248	SAMN10478305	5989	1, 4
PRJNA325248	SAMN10478306	5990.1	1, 4
PRJNA325248	SAMN10478307	5990.2	1, 4
PRJNA325248	SAMN10478308	5990.3	1, 4
PRJNA325248	SAMN10478309	5991	1, 4
PRJNA325248	SAMN10478310	5992	1, 4
PRJNA325248	SAMN10478311	5993	1, 4
PRJNA325248	SAMN10478312	5994	1, 4
PRJNA325248	SAMN10478313	5995	1, 4
PRJNA325248	SAMN10478314	5996	1, 4
PRJNA325248	SAMN10478315	5997	1, 4
PRJNA325248	SAMN10478316	5998	1, 4
PRJNA325248	SAMN10478317	5999.1	1, 4
PRJNA325248	SAMN10478318	5999.2	1, 4
PRJNA325248	SAMN10478319	5999.3	1, 4
PRJNA325248	SAMN10478320	6000.1	1, 4
PRJNA325248	SAMN10478321	6000.2	1, 4
PRJNA325248	SAMN10478322	6000.3	1, 4
PRJNA325248	SAMN10478323	6001	1, 4
PRJNA325248	SAMN10478324	6003	1, 4
PRJNA325248	SAMN10478325	6004	1, 4
PRJNA325248	SAMN10478326	6085	1, 4
PRJNA325248	SAMN10478327	6086.1	1, 4
PRJNA325248	SAMN10478328	6086.2	1, 4
PRJNA325248	SAMN10478329	6087	1, 4
PRJNA325248	SAMN10478330	6088	1, 4
PRJNA325248	SAMN10478331	6089	1, 4
PRJNA325248	SAMN10478332	6090	1, 4
PRJNA325248	SAMN10478333	6091	1, 4
PRJNA325248	SAMN10478334	6092.2	1, 4
PRJNA325248	SAMN10478335	6092.3	1, 4
PRJNA325248	SAMN10478336	6093	1, 4
PRJNA325248	SAMN10478337	6095	1, 4
PRJNA325248	SAMN10478338	6096	1, 4
PRJNA325248	SAMN10478339	6097.1	1, 4
PRJNA325248	SAMN10478340	6097.3	1, 4
PRJNA325248	SAMN10478341	6098	1, 4
PRJNA325248	SAMN10478342	6099	1, 4
PRJNA325248	SAMN10478343	6102	1, 4
PRJNA325248	SAMN05226610	6822	1, 4
PRJNA325248	SAMN10478374	110238627	1, 4
PRJNA325248	SAMN10478363	2032935751	1, 4
PRJNA325248	SAMN10478369	2042723558	1, 4
PRJNA325248	SAMN10478382	3020837212	1, 4
PRJNA325248	SAMN10478388	3052425557	1, 4
PRJNA325248	SAMN10478362	4044301968	1, 4
PRJNA325248	SAMN10478354	4064320487	1, 4
PRJNA325248	SAMN10478360	4064321111	1, 4
PRJNA325248	SAMN10478384	4084334344	1, 4
PRJNA325248	SAMN10478387	4084336477	1, 4
PRJNA325248	SAMN10478361	4094341901	1, 4
PRJNA325248	SAMN10478350	4094345258	1, 4
PRJNA325248	SAMN10478351	4094345290	1, 4
PRJNA325248	SAMN10478385	4104355315	1, 4
PRJNA325248	SAMN10478372	4114358565	1, 4
PRJNA325248	SAMN10478344	4124363505	1, 4
PRJNA325248	SAMN10478386	5014375233	1, 4
PRJNA325248	SAMN10478380	5014375428	1, 4
PRJNA325248	SAMN10478379	5023272159	1, 4
PRJNA325248	SAMN10478381	5024383182	1, 4
PRJNA325248	SAMN10478358	5034388513	1, 4
PRJNA325248	SAMN10478383	5054408345	1, 4
PRJNA325248	SAMN10478373	5054408352	1, 4
PRJNA325248	SAMN10478364	9092533235	1, 4
PRJNA325248	SAMN10478347	41004355322	1, 4
PRJNA325248	SAMN07424124	001-5A	1, 4
PRJNA325248	SAMN07424125	001-5B	1, 4
PRJNA325248	SAMN07424126	001-6	1, 4
PRJNA325248	SAMN07424134	010-4	1, 4
PRJNA325248	SAMN07424136	014-2A	1, 4
PRJNA325248	SAMN07424139	020MIC	1, 4
PRJNA325248	SAMN10478367	1042828174-20	1, 4
PRJNA325248	SAMN10478368	1042828174-21	1, 4
PRJNA325248	SAMN10478145	128S180412BSL_PA2	1, 4
PRJNA325248	SAMN10478146	136S260811BSL_PA1	1, 4
PRJNA325248	SAMN10478147	136S260811BSL_PA2	1, 4
PRJNA325248	SAMN10478148	136S260811BSL_PA3	1, 4
PRJNA325248	SAMN10478149	144S190811BSL_PA1	1, 4
PRJNA325248	SAMN10478150	144S190811BSL_PA2	1, 4
PRJNA325248	SAMN10478151	145S200511BSL_PA2	1, 4
PRJNA325248	SAMN10478152	175S070312EX2DAY21_PA1	1, 4
PRJNA325248	SAMN10478153	175S070312EX2DAY21_PA2	1, 4
PRJNA325248	SAMN10478154	192S190811BSL_PA1	1, 4
PRJNA325248	SAMN10478155	192S190811BSL_PA2	1, 4
PRJNA325248	SAMN10478156	192S190811BSL_PA3	1, 4
PRJNA325248	SAMN10478157	197S020911BSL_PA1	1, 4
PRJNA325248	SAMN10478158	197S020911BSL_PA2	1, 4
PRJNA325248	SAMN10478159	197S020911BSL_PA3	1, 4
PRJNA325248	SAMN10478160	197S020911BSL_PA4	1, 4
PRJNA325248	SAMN05226628	1BAE	1, 4
PRJNA325248	SAMN10478161	201s070911bsl_PA1	1, 4
PRJNA325248	SAMN10478162	201s070911bsl_PA2	1, 4
PRJNA325248	SAMN10478163	259S240811BSL_PA1	1, 4
PRJNA325248	SAMN10478164	259S240811BSL_PA2	1, 4
PRJNA325248	SAMN10478165	266S141211BSL_PA1	1, 4
PRJNA325248	SAMN10478166	272S250511BSL_PA1	1, 4
PRJNA325248	SAMN10478167	274S010611BSL_PA1	1, 4
PRJNA325248	SAMN10478168	278S180511BSL_PA1	1, 4
PRJNA325248	SAMN10478169	278S180511BSL_PA2	1, 4
PRJNA325248	SAMN10478170	286S270711BSL_PA1	1, 4
PRJNA325248	SAMN10478171	293S080611BSL_PA1	1, 4
PRJNA325248	SAMN10478172	293S080611BSL_PA2	1, 4
PRJNA325248	SAMN10478173	295s071211BSL_PA1	1, 4
PRJNA325248	SAMN10478174	295s071211BSL_PA2	1, 4
PRJNA325248	SAMN10478175	298S020611BSL_PA1	1, 4
PRJNA325248	SAMN10478140	29S030611BSL_PA1	1, 4
PRJNA325248	SAMN05226614	2A42	1, 4
PRJNA325248	SAMN05226631	2C22	1, 4
PRJNA325248	SAMN05226616	2D9A	1, 4
PRJNA325248	SAMN10478139	2S030611BSL_PA1	1, 4
PRJNA325248	SAMN10478176	313s141011BSL_PA1	1, 4
PRJNA325248	SAMN10478177	318S170811BSL_PA1	1, 4
PRJNA325248	SAMN10478178	318S170811BSL_PA2	1, 4
PRJNA325248	SAMN10478179	320S290711BSL_PA1	1, 4
PRJNA325248	SAMN10478180	320S290711BSL_PA2	1, 4
PRJNA325248	SAMN10478181	326S290611BSL_PA1	1, 4
PRJNA325248	SAMN10478182	326S290611BSL_PA2	1, 4
PRJNA325248	SAMN10478183	326S290611BSL_PA3	1, 4
PRJNA325248	SAMN10478184	333S200112BSL_PA1	1, 4
PRJNA325248	SAMN10478141	37s051011BSL_PA1	1, 4
PRJNA325248	SAMN05226630	3C52	1, 4
PRJNA325248	SAMN05226608	3C52(K)	1, 4
PRJNA325248	SAMN05226617	4012(0)	1, 4
PRJNA325248	SAMN10478376	4104355340-13	1, 4
PRJNA325248	SAMN10478375	4104355340-15	1, 4
PRJNA325248	SAMN10478366	4124363474-14	1, 4
PRJNA325248	SAMN10478365	4124363474-15	1, 4
PRJNA325248	SAMN10478142	44s031011BSL_PA1	1, 4
PRJNA325248	SAMN10478143	44s031011BSL_PA2	1, 4
PRJNA325248	SAMN10478348	5024379144-14	1, 4
PRJNA325248	SAMN10478349	5024379144-15	1, 4
PRJNA325248	SAMN10478378	5024382738-25	1, 4
PRJNA325248	SAMN10478377	5024382738-26	1, 4
PRJNA325248	SAMN10478370	5024382749-13	1, 4
PRJNA325248	SAMN10478371	5024382749-14	1, 4
PRJNA325248	SAMN10478352	5034388498-20	1, 4
PRJNA325248	SAMN10478353	5034388498-21	1, 4
PRJNA325248	SAMN10478345	5054407658-16	1, 4
PRJNA325248	SAMN10478355	5054408350-18	1, 4
PRJNA325248	SAMN10478356	5054408350-20	1, 4
PRJNA325248	SAMN10478357	5054408350-22	1, 4
PRJNA325248	SAMN07424046	5BR2	1, 4
PRJNA325248	SAMN10478144	66S100212BSL _PA1	1, 4
PRJNA325248	SAMN05226602	6D92(H)	1, 4
PRJNA325248	SAMN05226622	6D92(H)	1, 4
PRJNA325248	SAMN05226621	6D92(H)	1, 4
PRJNA325248	SAMN05226604	6D92(H)	1, 4
PRJNA325248	SAMN05226603	6D92(H)	1, 4
PRJNA325248	SAMN07423907	934436V	1, 4
PRJNA325248	SAMN07424142	A3	1, 4
PRJNA325248	SAMN07424216	AA43	1, 4
PRJNA325248	SAMN07424217	AA44	1, 4
PRJNA325248	SAMN05226620	AF9A	1, 4
PRJNA325248	SAMN07424009	AMT0005-1	1, 4
PRJNA325248	SAMN10478460	AMT0005-135	1, 4
PRJNA325248	SAMN10478461	AMT0005-136	1, 4
PRJNA325248	SAMN10478462	AMT0005-137	1, 4
PRJNA325248	SAMN07424010	AMT0005-138	1, 4
PRJNA325248	SAMN07424011	AMT0006-1	1, 4
PRJNA325248	SAMN10478463	AMT0006-64	1, 4
PRJNA325248	SAMN10478464	AMT0006-65	1, 4
PRJNA325248	SAMN07424012	AMT0006-66	1, 4
PRJNA325248	SAMN07424014	AMT0020-1	1, 4
PRJNA325248	SAMN10478465	AMT0020-83	1, 4
PRJNA325248	SAMN07424013	AMT0020-84	1, 4
PRJNA325248	SAMN10478466	AMT0026-1	1, 4
PRJNA325248	SAMN10478467	AMT0026-2	1, 4
PRJNA325248	SAMN07424015	AMT0026-3	1, 4
PRJNA325248	SAMN07424016	AMT0026-67	1, 4
PRJNA325248	SAMN07424017	AMT0046-1	1, 4
PRJNA325248	SAMN10478468	AMT0046-107	1, 4
PRJNA325248	SAMN10478469	AMT0046-108	1, 4
PRJNA325248	SAMN07424018	AMT0046-109	1, 4
PRJNA325248	SAMN10478470	AMT0047-125	1, 4
PRJNA325248	SAMN10478471	AMT0047-2	1, 4
PRJNA325248	SAMN07424019	AMT0071-76	1, 4
PRJNA325248	SAMN07423904	AT19	1, 4
PRJNA325248	SAMN07423905	AT31	1, 4
PRJNA325248	SAMN07423906	AT40	1, 4
PRJNA325248	SAMN07423903	AT7	1, 4
PRJNA325248	SAMN06320145	ATCC BAA-2108	1, 4
PRJNA325248	SAMN06320146	ATCC BAA-2109	1, 4
PRJNA325248	SAMN06320147	ATCC BAA-2110	1, 4
PRJNA325248	SAMN06320148	ATCC BAA-2111	1, 4
PRJNA325248	SAMN06320149	ATCC BAA-2112	1, 4
PRJNA325248	SAMN06320150	ATCC BAA-2113	1, 4
PRJNA325248	SAMN06320151	ATCC BAA-2114	1, 4
PRJNA325248	SAMN07424000	AUS021	1, 4
PRJNA325248	SAMN07423951	AUS026	1, 4
PRJNA325248	SAMN07423952	AUS029	1, 4
PRJNA325248	SAMN07423990	AUS050	1, 4
PRJNA325248	SAMN07423954	AUS054	1, 4
PRJNA325248	SAMN07423944	AUS058	1, 4
PRJNA325248	SAMN07423955	AUS066	1, 4
PRJNA325248	SAMN07423956	AUS073	1, 4
PRJNA325248	SAMN10478455	AUS074	1, 4
PRJNA325248	SAMN07423957	AUS077	1, 4
PRJNA325248	SAMN07423929	AUS083	1, 4
PRJNA325248	SAMN07423930	AUS088	1, 4
PRJNA325248	SAMN07423958	AUS089	1, 4
PRJNA325248	SAMN07423959	AUS093	1, 4
PRJNA325248	SAMN07423961	AUS105	1, 4
PRJNA325248	SAMN07423962	AUS106	1, 4
PRJNA325248	SAMN07423909	AUS127	1, 4
PRJNA325248	SAMN07423969	AUS148	1, 4
PRJNA325248	SAMN07423950	AUS304	1, 4
PRJNA325248	SAMN07424003	AUS305	1, 4
PRJNA325248	SAMN07423943	AUS327	1, 4
PRJNA325248	SAMN07423991	AUS434	1, 4
PRJNA325248	SAMN07423992	AUS436	1, 4
PRJNA325248	SAMN07423933	AUS476	1, 4
PRJNA325248	SAMN07423979	AUS489	1, 4
PRJNA325248	SAMN07423980	AUS491	1, 4
PRJNA325248	SAMN07423981	AUS496	1, 4
PRJNA325248	SAMN07423982	AUS499	1, 4
PRJNA325248	SAMN07423989	AUS537	1, 4
PRJNA325248	SAMN07423997	AUS595	1, 4
PRJNA325248	SAMN07423986	AUS631	1, 4
PRJNA325248	SAMN07423987	AUS674	1, 4
PRJNA325248	SAMN07423988	AUS675	1, 4
PRJNA325248	SAMN07423953	AUS702	1, 4
PRJNA325248	SAMN10478459	AUS717	1, 4
PRJNA325248	SAMN07424008	AUS719	1, 4
PRJNA325248	SAMN07424007	AUS720	1, 4
PRJNA325248	SAMN10478458	AUS727	1, 4
PRJNA325248	SAMN10478557	BJ2	1, 4
PRJNA325248	SAMN10478555	BJ4	1, 4
PRJNA325248	SAMN07424144	C3	1, 4
PRJNA325248	SAMN07424047	C3128	1, 4
PRJNA325248	SAMN07424041	C5311	1, 4
PRJNA325248	SAMN07424192	CF127	1, 4
PRJNA325248	SAMN07424191	CF27	1, 4
PRJNA325248	SAMN07424190	CF5	1, 4
PRJNA325248	SAMN07424119	DUN-001-2A	1, 4
PRJNA325248	SAMN07424120	DUN-001-2B	1, 4
PRJNA325248	SAMN07424121	DUN-001-3A	1, 4
PRJNA325248	SAMN07424122	DUN-001-3B	1, 4
PRJNA325248	SAMN07424123	DUN-001-4	1, 4
PRJNA325248	SAMN07424141	DUN-001A	1, 4
PRJNA325248	SAMN07424117	DUN-001B	1, 4
PRJNA325248	SAMN07424118	DUN-001C	1, 4
PRJNA325248	SAMN07424127	DUN-002C	1, 4
PRJNA325248	SAMN07424128	DUN-003B	1, 4
PRJNA325248	SAMN07424129	DUN-004	1, 4
PRJNA325248	SAMN07424130	DUN-006	1, 4
PRJNA325248	SAMN07424131	DUN-007-2	1, 4
PRJNA325248	SAMN07424132	DUN-008	1, 4
PRJNA325248	SAMN07424133	DUN-009B	1, 4
PRJNA325248	SAMN07424135	DUN-013	1, 4
PRJNA325248	SAMN07424137	DUN-015A	1, 4
PRJNA325248	SAMN07424138	DUN-018	1, 4
PRJNA325248	SAMN07424140	DUN-024-1	1, 4
PRJNA325248	SAMN07424146	E2_H133420224	1, 4
PRJNA325248	SAMN05226618	E82A	1, 4
PRJNA325248	SAMN05226619	EC22	1, 4
PRJNA325248	SAMN05226623	EC2A	1, 4
PRJNA325248	SAMN05226629	F429	1, 4
PRJNA325248	SAMN05226607	F69A	1, 4
PRJNA325248	SAMN05226606	F69A	1, 4
PRJNA325248	SAMN10478558	FM4	1, 4
PRJNA325248	SAMN07424148	G2	1, 4
PRJNA325248	SAMN07424149	H3	1, 4
PRJNA325248	SAMN10478546	HCF100	1, 4
PRJNA325248	SAMN10478542	HCF19	1, 4
PRJNA325248	SAMN10478547	HCF238	1, 4
PRJNA325248	SAMN10478548	HCF331	1, 4
PRJNA325248	SAMN10478549	HCF336	1, 4
PRJNA325248	SAMN10478550	HCF367	1, 4
PRJNA325248	SAMN10478551	HCF410	1, 4
PRJNA325248	SAMN10478543	HCF483	1, 4
PRJNA325248	SAMN10478552	HCF5	1, 4
PRJNA325248	SAMN10478544	HCF55	1, 4
PRJNA325248	SAMN10478553	HCF591	1, 4
PRJNA325248	SAMN10478554	HCF73	1, 4
PRJNA325248	SAMN10478545	HCF86	1, 4
PRJNA325248	SAMN10478528	HJ2	1, 4
PRJNA325248	SAMN07424095	JD303	1, 4
PRJNA325248	SAMN07424163	LiP10a	1, 4
PRJNA325248	SAMN07424164	LiP10b	1, 4
PRJNA325248	SAMN07424165	LiP11	1, 4
PRJNA325248	SAMN07424166	LiP12	1, 4
PRJNA325248	SAMN07424167	LiP13	1, 4
PRJNA325248	SAMN07424168	LiP14	1, 4
PRJNA325248	SAMN07424150	LiP1a	1, 4
PRJNA325248	SAMN07424151	LiP1c	1, 4
PRJNA325248	SAMN07424152	LiP1d	1, 4
PRJNA325248	SAMN07424153	LiP2a	1, 4
PRJNA325248	SAMN07424154	LiP2b	1, 4
PRJNA325248	SAMN07424155	LiP2c	1, 4
PRJNA325248	SAMN07424156	LiP3	1, 4
PRJNA325248	SAMN07424157	LiP4	1, 4
PRJNA325248	SAMN07424158	LiP5	1, 4
PRJNA325248	SAMN07424159	LiP6	1, 4
PRJNA325248	SAMN07424160	LiP7	1, 4
PRJNA325248	SAMN07424161	LiP8	1, 4
PRJNA325248	SAMN07424162	LiP9	1, 4
PRJNA325248	SAMN10478525	MCF104	1, 4
PRJNA325248	SAMN10478522	MCF134	1, 4
PRJNA325248	SAMN10478523	MCF149	1, 4
PRJNA325248	SAMN10478524	MCF178	1, 4
PRJNA325248	SAMN10478526	MCF182	1, 4
PRJNA325248	SAMN07424242	MCF191	1, 4
PRJNA325248	SAMN10478527	MCF199	1, 4
PRJNA325248	SAMN10478516	MCF206	1, 4
PRJNA325248	SAMN07424243	MCF363	1, 4
PRJNA325248	SAMN10478518	MCF430	1, 4
PRJNA325248	SAMN07424244	MCF561	1, 4
PRJNA325248	SAMN10478519	MCF879	1, 4
PRJNA325248	SAMN10478520	MCF922	1, 4
PRJNA325248	SAMN07424100	MSB2949	1, 4
PRJNA325248	SAMN07424102	MSB3405	1, 4
PRJNA325248	SAMN10478560	NN5	1, 4
PRJNA325248	SAMN10478561	OY15	1, 4
PRJNA325248	SAMN10478556	OY3	1, 4
PRJNA325248	SAMN10478204	PAC106A	1, 4
PRJNA325248	SAMN10478200	PAC107A	1, 4
PRJNA325248	SAMN10478230	PAC108A	1, 4
PRJNA325248	SAMN10478198	PAC10A	1, 4
PRJNA325248	SAMN10478199	PAC10B	1, 4
PRJNA325248	SAMN10478249	PAC112A	1, 4
PRJNA325248	SAMN10478231	PAC115A	1, 4
PRJNA325248	SAMN10478208	PAC117A	1, 4
PRJNA325248	SAMN10478209	PAC117B	1, 4
PRJNA325248	SAMN10478232	PAC118A	1, 4
PRJNA325248	SAMN10478201	PAC11A	1, 4
PRJNA325248	SAMN10478245	PAC127A	1, 4
PRJNA325248	SAMN10478246	PAC127B	1, 4
PRJNA325248	SAMN10478205	PAC13A	1, 4
PRJNA325248	SAMN10478206	PAC13B	1, 4
PRJNA325248	SAMN10478207	PAC13C	1, 4
PRJNA325248	SAMN10478210	PAC14B	1, 4
PRJNA325248	SAMN10478211	PAC15A	1, 4
PRJNA325248	SAMN10478212	PAC15B	1, 4
PRJNA325248	SAMN10478213	PAC17A	1, 4
PRJNA325248	SAMN10478216	PAC18A	1, 4
PRJNA325248	SAMN10478217	PAC18B	1, 4
PRJNA325248	SAMN10478222	PAC22A	1, 4
PRJNA325248	SAMN10478225	PAC23A	1, 4
PRJNA325248	SAMN10478233	PAC31A	1, 4
PRJNA325248	SAMN10478234	PAC31B	1, 4
PRJNA325248	SAMN10478218	PAC33A	1, 4
PRJNA325248	SAMN10478219	PAC33B	1, 4
PRJNA325248	SAMN10478243	PAC38A	1, 4
PRJNA325248	SAMN10478244	PAC38B	1, 4
PRJNA325248	SAMN10478192	PAC39A	1, 4
PRJNA325248	SAMN10478235	PAC42A	1, 4
PRJNA325248	SAMN10478226	PAC44A	1, 4
PRJNA325248	SAMN10478227	PAC44B	1, 4
PRJNA325248	SAMN10478228	PAC44C	1, 4
PRJNA325248	SAMN10478229	PAC44D	1, 4
PRJNA325248	SAMN10478188	PAC46A	1, 4
PRJNA325248	SAMN10478185	PAC54A	1, 4
PRJNA325248	SAMN10478214	PAC56A	1, 4
PRJNA325248	SAMN10478215	PAC56B	1, 4
PRJNA325248	SAMN10478186	PAC5A	1, 4
PRJNA325248	SAMN10478187	PAC5B	1, 4
PRJNA325248	SAMN10478247	PAC60A	1, 4
PRJNA325248	SAMN10478189	PAC61A	1, 4
PRJNA325248	SAMN10478190	PAC6A	1, 4
PRJNA325248	SAMN10478191	PAC6B	1, 4
PRJNA325248	SAMN10478236	PAC70A	1, 4
PRJNA325248	SAMN10478237	PAC70B	1, 4
PRJNA325248	SAMN10478193	PAC74A	1, 4
PRJNA325248	SAMN10478248	PAC76A	1, 4
PRJNA325248	SAMN10478220	PAC78A	1, 4
PRJNA325248	SAMN10478221	PAC78B	1, 4
PRJNA325248	SAMN10478202	PAC79A	1, 4
PRJNA325248	SAMN10478203	PAC79B	1, 4
PRJNA325248	SAMN10478238	PAC80A	1, 4
PRJNA325248	SAMN10478250	PAC81A	1, 4
PRJNA325248	SAMN10478251	PAC81B	1, 4
PRJNA325248	SAMN10478223	PAC84A	1, 4
PRJNA325248	SAMN10478252	PAC91A	1, 4
PRJNA325248	SAMN10478194	PAC93A	1, 4
PRJNA325248	SAMN10478195	PAC93B	1, 4
PRJNA325248	SAMN10478196	PAC93C	1, 4
PRJNA325248	SAMN10478224	PAC94A	1, 4
PRJNA325248	SAMN10478253	PAC95A	1, 4
PRJNA325248	SAMN10478254	PAC95B	1, 4
PRJNA325248	SAMN10478255	PAC97A	1, 4
PRJNA325248	SAMN10478239	PAC98A	1, 4
PRJNA325248	SAMN10478240	PAC98B	1, 4
PRJNA325248	SAMN10478241	PAC98C	1, 4
PRJNA325248	SAMN10478242	PAC98D	1, 4
PRJNA325248	SAMN10478197	PAC9A	1, 4
PRJNA325248	SAMN10478531	PD1	1, 4
PRJNA325248	SAMN07424101	S1983	1, 4
PRJNA325248	SAMN07424097	S2239_15	1, 4
PRJNA325248	SAMN07424098	S2239_16	1, 4
PRJNA325248	SAMN07424099	S2820	1, 4
PRJNA325248	SAMN10478559	SC1	1, 4
PRJNA325248	SAMN10478566	SMC1585	1, 4
PRJNA325248	SAMN10478567	SMC1587	1, 4
PRJNA325248	SAMN10478568	SMC1595	1, 4
PRJNA325248	SAMN10478569	SMC1596	1, 4
PRJNA325248	SAMN10478570	SMC5450	1, 4
PRJNA325248	SAMN10478571	SMC5451	1, 4
PRJNA325248	SAMN10478530	SS1	1, 4
PRJNA325248	SAMN07424103	U0272B	1, 4
PRJNA325248	SAMN07424104	U0284	1, 4
PRJNA325248	SAMN07424105	U0288B	1, 4
PRJNA325248	SAMN07424106	U0306	1, 4
PRJNA325248	SAMN07424107	U0310A	1, 4
PRJNA325248	SAMN07424108	U0330A	1, 4
PRJNA325248	SAMN07424109	U350	1, 4
PRJNA325248	SAMN07424110	U372	1, 4
PRJNA325248	SAMN07424111	U397A	1, 4
PRJNA325248	SAMN07424112	U413A	1, 4
PRJNA325248	SAMN07424113	U421	1, 4
PRJNA325248	SAMN07424114	U435	1, 4
PRJNA325248	SAMN07424115	U451	1, 4
PRJNA325248	SAMN07424116	U454A	1, 4
PRJNA325248	SAMN10478539	Zw115	1, 4
PRJNA325248	SAMN10478533	Zw31	1, 4
PRJNA325248	SAMN10478534	Zw49	1, 4
PRJNA325248	SAMN10478540	Zw5	1, 4
PRJNA325248	SAMN10478535	Zw64	1, 4
PRJNA325248	SAMN10478562	Zw64_2	1, 4
PRJNA325248	SAMN10478541	Zw70	1, 4
PRJNA325248	SAMN10478565	Zw73_1	1, 4
PRJNA325248	SAMN10478563	Zw73_2	1, 4
PRJNA325248	SAMN10478564	Zw75_2	1, 4
PRJNA325248	SAMN10478538	Zw9	1, 4
PRJNA542028	SAMN11606756	BAXA_008A1	2
PRJNA542028	SAMN11606757	BEHO_003A1	2
PRJNA542028	SAMN11606758	DUN_021A3	2
PRJNA542028	SAMN11606759	LINA_007A1	2
PRJNA542028	SAMN11606760	STCA_006A2	2
PRJNA542028	SAMN11606761	ORME_001A1	2
PRJEB14952	SAMN26849063	A1	3
PRJEB14952	SAMN26849064	A2	3
PRJEB14952	SAMN26849065	A3	3
PRJEB14952	SAMN26849076	A12	3
PRJEB14952	SAMN26849205	A19	3
PRJEB14952	SAMN26849207	A36	3
PRJEB14952	SAMN26849208	A46	3
PRJEB14952	SAMN26849223	A100	3
PRJEB14952	SAMN26849224	A106	3
PRJEB14952	SAMN26849238	A119	3
PRJEB14952	SAMN26849206	A163	3
PRJEB14952	SAMN26849068	B3	3
PRJEB14952	SAMN26849069	B16	3
PRJEB14952	SAMN26849070	B34	3
PRJEB14952	SAMN26849071	B37	3
PRJEB14952	SAMN26849072	B62	3
PRJEB14952	SAMN26849073	B113	3
PRJEB14952	SAMN26849074	B114	3
PRJEB14952	SAMN26849075	B199	3
PRJEB14952	SAMN26849077	C2	3
PRJEB14952	SAMN26849078	C3	3
PRJEB14952	SAMN26849081	C6	3
PRJEB14952	SAMN26849081	C7	3
PRJEB14952	SAMN26849084	C8	3
PRJEB14952	SAMN26849083	C10	3
PRJEB14952	SAMN26849086	C11	3
PRJEB14952	SAMN26849087	C12	3
PRJEB14952	SAMN26849090	C13	3
PRJEB14952	SAMN26849093	C18	3
PRJEB14952	SAMN26849094	C20	3
PRJEB14952	SAMN26849095	C21	3
PRJEB14952	SAMN26849098	C25	3
PRJEB14952	SAMN26849099	C29	3
PRJEB14952	SAMN26849100	C30	3
PRJEB14952	SAMN26849101	C31	3
PRJEB14952	SAMN26849104	C36	3
PRJEB14952	SAMN26849105	C42	3
PRJEB14952	SAMN26849106	C43	3
PRJEB14952	SAMN26849109	C49	3
PRJEB14952	SAMN26849110	C51	3
PRJEB14952	SAMN26849111	C54	3
PRJEB14952	SAMN26849112	C55	3
PRJEB14952	SAMN26849118	C61	3
PRJEB14952	SAMN26849119	C63	3
PRJEB14952	SAMN26849120	C64	3
PRJEB14952	SAMN26849125	C69	3
PRJEB14952	SAMN26849126	C71	3
PRJEB14952	SAMN26849127	C73	3
PRJEB14952	SAMN26849128	C74	3
PRJEB14952	SAMN26849129	C76	3
PRJEB14952	SAMN26849132	C77	3
PRJEB14952	SAMN26849131	C78	3
PRJEB14952	SAMN26849132	C79	3
PRJEB14952	SAMN26849139	C86	3
PRJEB14952	SAMN26849140	C87	3
PRJEB14952	SAMN26849141	C88	3
PRJEB14952	SAMN26849142	C89	3
PRJEB14952	SAMN26849143	C91	3
PRJEB14952	SAMN26849144	C92	3
PRJEB14952	SAMN26849145	C94	3
PRJEB14952	SAMN26849146	C95	3
PRJEB14952	SAMN26849151	C100	3
PRJEB14952	SAMN26849152	C101	3
PRJEB14952	SAMN26849155;	C104	3
PRJEB14952	SAMN26849156	C105	3
PRJEB14952	SAMN26849158	C107	3
PRJEB14952	SAMN26849159	C108	3
PRJEB14952	SAMN26849160	C109	3
PRJEB14952	SAMN26849161	C110	3
PRJEB14952	SAMN26849164	C114	3
PRJEB14952	SAMN26849166	C116	3
PRJEB14952	SAMN26849169	C119	3
PRJEB14952	SAMN26849170	C120	3
PRJEB14952	SAMN26849171	C123	3
PRJEB14952	SAMN26849172	C124	3
PRJEB14952	SAMN26849173	C125	3
PRJEB14952	SAMN26849175	C127	3
PRJEB14952	SAMN26849177	C129	3
PRJEB14952	SAMN26849178	C131	3
PRJEB14952	SAMN26849179	C133	3
PRJEB14952	SAMN26849180	C134	3
PRJEB14952	SAMN26849181	C135	3
PRJEB14952	SAMN26849182	C137	3
PRJEB14952	SAMN26849183	C139	3
PRJEB14952	SAMN26849184	C141	3
PRJEB14952	SAMN26849185	C142	3
PRJEB14952	SAMN26849186	C143	3
PRJEB14952	SAMN26849189	C146	3
PRJEB14952	SAMN26849192	C149	3
PRJEB14952	SAMN26849193	C150	3
PRJEB14952	SAMN26849194	C151	3
PRJEB14952	SAMN26849195	C153	3
PRJEB14952	SAMN26849196	C155	3
PRJEB14952	SAMN26849197	C156	3
PRJEB14952	SAMN26849198	C158	3
PRJEB14952	SAMN26849199	C159	3
PRJEB14952	SAMN26849200	C160	3
PRJEB14952	SAMN26849201	C161	3
PRJEB14952	SAMN26849202	C164	3
PRJEB14952	SAMN26849203	C167	3
PRJEB14952	SAMN26849204	C168	3
PRJNA791013	SAMN24255263	005A1	5
PRJNA791013	SAMN24255267	39-6	5
PRJNA791013	SAMN24255265	30-01 Dun	5
PRJNA791013	SAMN24255266	36-1	5
PRJNA791013	SAMN21356142	012-2	5
PRJNA791013	SAMN24255264	012-4	5
PRJNA791013	SAMN24255281	CF7	5
PRJNA791013	SAMN24255282	CF13	5
PRJNA791013	SAMN24255283	CF21	5
PRJNA791013	SAMN24255284	CF23	5
PRJNA791013	SAMN24255271	002A2	5
PRJNA791013	SAMN24255272	403-102	5
PRJNA791013	SAMN24255273	403-103	5
PRJNA791013	SAMN24255274	403-104	5
PRJNA791013	SAMN24255275	403-105	5
PRJNA791013	SAMN24255276	403-106	5
PRJNA791013	SAMN24255277	403-107	5
PRJNA791013	SAMN24255278	403-108	5
PRJNA791013	SAMN24255279	403-109	5
PRJNA791013	SAMN24255280	403-110	5
PRJNA791013	SAMN24255268	U254	5
PRJNA791013	SAMN24255269	U399	5
PRJNA791013	SAMN24255270	U409	5
PRJNA649313	SAMN15663291	1709299	6
PRJNA649313	SAMN15663290	1690076	6
PRJNA649313	SAMN15663289	1679579	6
PRJNA649313	SAMN15663288	1607533	6
PRJNA649313	SAMN15663287	1586994	6
PRJNA649313	SAMN15663286	1586981	6
PRJNA649313	SAMN15663285	1580439	6
PRJNA649313	SAMN15663284	1459372	6
PRJNA649313	SAMN15663283	1449019	6
PRJNA649313	SAMN15663282	1423253	6
PRJNA649313	SAMN15663281	1420275	6
PRJNA649313	SAMN15663280	1419840	6
PRJNA649313	SAMN15663279	1417546	6
PRJNA649313	SAMN15663278	1344658	6
PRJNA649313	SAMN15663277	1324459	6
PRJNA649313	SAMN15663276	1313352	6
PRJNA649313	SAMN15663275	1301482	6
PRJNA649313	SAMN15663274	1300097	6
PRJNA649313	SAMN15663273	1295835	6
PRJNA649313	SAMN15663272	1292777	6
PRJNA649313	SAMN15663271	1281476	6
PRJNA649313	SAMN15663270	1280466	6
PRJNA649313	SAMN15663269	1279293	6
PRJNA649313	SAMN15663268	1275666	6
PRJNA649313	SAMN15663267	1275655	6
PRJNA649313	SAMN15663266	1272032	6
PRJNA649313	SAMN15663265	1271954	6
PRJNA649313	SAMN15663264	1271701	6
PRJNA649313	SAMN15663263	1271047	6
PRJNA649313	SAMN15663262	1268230	6
PRJNA649313	SAMN15663261	1266654	6
PRJNA649313	SAMN15663260	1265577	6
PRJNA649313	SAMN15663259	1260990	6
PRJNA649313	SAMN15663256	1257763	6
PRJNA649313	SAMN15663255	1257147	6
PRJNA649313	SAMN15663254	1255885	6
PRJNA649313	SAMN15663253	1254434	6
PRJNA649313	SAMN15663252	1252420	6
1. Freschi L, Vincent AT, Jeukens J, Emond-Rheault JG, Kukavica-Ibrulj I, Dupont MJ, Charette SJ, Boyle B, Levesque RC. 2019. The Pseudomonas aeruginosa Pan-Genome Provides New Insights on Its Population Structure, Horizontal Gene Transfer, and Pathogenicity. Genome Biol Evol 11:109-120.
2. Wardell SJ, Rehman A, Martin LW, Winstanley C, Patrick WM, Lamont IL. 2019. A large-scale whole-genome comparison shows that experimental evolution in response to antibiotics predicts changes in naturally evolved clinical Pseudomonas aeruginosa. Antimicrobial agents and chemotherapy 63:e01619-19.
3. Hilliam Y, Moore MP, Lamont IL, Bilton D, Haworth CS, Foweraker J, Walshaw MJ, Williams D, Fothergill JL, De Soyza A, Winstanley C. 2017. Pseudomonas aeruginosa adaptation and diversification in the non-cystic fibrosis bronchiectasis lung. Eur Respir J 49:1602108.
4. Freschi, L. Jeukens, J. Kukavica-Ibrulj, I. Boyle, B. Dupont, M. J. Laroche, J. Larose, S. Maaroufi, H. Fothergill, J. L. Moore, M. Winsor, G. L. Aaron, S. D. Barbeau, J. Bell, S. C. Burns, J. L. Camara, M. Cantin, A. Charette, S. J. Dewar, K. Deziel, E. Grimwood, K. Hancock, R. E. Harrison, J. J. Heeb, S. Jelsbak, L. Jia, B. Kenna, D. T. Kidd, T. J. Klockgether, J. Lam, J. S. Lamont, I. L. Le…
5. Martin LW, Robson CL, Watts AM, Gray AR, Wainwright CE, Bell SC, Ramsay KA, Kidd TJ, Reid DW, Brockway B. 2018. Expression of Pseudomonas aeruginosa antibiotic resistance genes varies greatly during infections in cystic fibrosis patients. Antimicrobial agents and chemotherapy 62:e01789-18
6. Rehman A, Jeukens J, Levesque RC, Lamont IL. 2021. Gene-gene interactions dictate ciprofloxacin resistance in Pseudomonas aeruginosa and facilitate prediction of resistance phenotype from genome sequence data. Antimicrobial Agents and Chemotherapy:AAC. 02696-20.

## Sheet: Environmental 172
BioProject	BioSample	isolate name	Referece
PRJNA325248	SAMN07424042	59.2	1,2
PRJNA325248	SAMN10478502	62	1,2
PRJNA325248	SAMN10478256	18G	1,2
PRJNA325248	SAMN10478259	19R	1,2
PRJNA325248	SAMN10478257	19SJO	1,2
PRJNA325248	SAMN10478258	19SJV	1,2
PRJNA325248	SAMN10478260	19SV	1,2
PRJNA325248	SAMN10478262	32SB	1,2
PRJNA325248	SAMN10478261	32SP	1,2
PRJNA325248	SAMN10478263	34JS	1,2
PRJNA325248	SAMN05226611	3C1A	1,2
PRJNA325248	SAMN10478265	57RV	1,2
PRJNA325248	SAMN10478264	57SJ	1,2
PRJNA325248	SAMN10478266	78RV	1,2
PRJNA325248	SAMN10478427	AUS110	1,2
PRJNA325248	SAMN10478429	AUS122	1,2
PRJNA325248	SAMN10478430	AUS125	1,2
PRJNA325248	SAMN10478431	AUS128	1,2
PRJNA325248	SAMN10478432	AUS136	1,2
PRJNA325248	SAMN10478433	AUS139	1,2
PRJNA325248	SAMN10478435	AUS141	1,2
PRJNA325248	SAMN10478436	AUS153	1,2
PRJNA325248	SAMN10478437	AUS155	1,2
PRJNA325248	SAMN10478438	AUS156	1,2
PRJNA325248	SAMN10478439	AUS157	1,2
PRJNA325248	SAMN10478440	AUS158	1,2
PRJNA325248	SAMN10478441	AUS174	1,2
PRJNA325248	SAMN10478442	AUS175	1,2
PRJNA325248	SAMN10478443	AUS176	1,2
PRJNA325248	SAMN10478444	AUS177	1,2
PRJNA325248	SAMN10478445	AUS178	1,2
PRJNA325248	SAMN07423914	AUS195	1,2
PRJNA325248	SAMN10478413	AUS209	1,2
PRJNA325248	SAMN10478414	AUS214	1,2
PRJNA325248	SAMN07423922	AUS217	1,2
PRJNA325248	SAMN10478415	AUS221	1,2
PRJNA325248	SAMN10478417	AUS222	1,2
PRJNA325248	SAMN10478419	AUS226	1,2
PRJNA325248	SAMN10478420	AUS227	1,2
PRJNA325248	SAMN10478418	AUS258	1,2
PRJNA325248	SAMN10478425	AUS265	1,2
PRJNA325248	SAMN10478423	AUS277	1,2
PRJNA325248	SAMN07423940	AUS306	1,2
PRJNA325248	SAMN10478434	AUS311	1,2
PRJNA325248	SAMN07423938	AUS321	1,2
PRJNA325248	SAMN07423941	AUS328	1,2
PRJNA325248	SAMN07423939	AUS339	1,2
PRJNA325248	SAMN07423931	AUS343	1,2
PRJNA325248	SAMN07423947	AUS355	1,2
PRJNA325248	SAMN07423918	AUS438	1,2
PRJNA325248	SAMN10478454	AUS449	1,2
PRJNA325248	SAMN10478421	AUS452	1,2
PRJNA325248	SAMN10478446	AUS464	1,2
PRJNA325248	SAMN07423917	AUS465	1,2
PRJNA325248	SAMN10478447	AUS500	1,2
PRJNA325248	SAMN10478448	AUS501	1,2
PRJNA325248	SAMN07423921	AUS502	1,2
PRJNA325248	SAMN07423960	AUS503	1,2
PRJNA325248	SAMN07423942	AUS504	1,2
PRJNA325248	SAMN10478449	AUS505	1,2
PRJNA325248	SAMN07423970	AUS506	1,2
PRJNA325248	SAMN07423983	AUS507	1,2
PRJNA325248	SAMN10478450	AUS510	1,2
PRJNA325248	SAMN10478451	AUS511	1,2
PRJNA325248	SAMN10478452	AUS512	1,2
PRJNA325248	SAMN10478422	AUS516	1,2
PRJNA325248	SAMN07423937	AUS517	1,2
PRJNA325248	SAMN07423913	AUS518	1,2
PRJNA325248	SAMN10478426	AUS523	1,2
PRJNA325248	SAMN10478416	AUS525	1,2
PRJNA325248	SAMN10478453	AUS526	1,2
PRJNA325248	SAMN10478424	AUS527	1,2
PRJNA325248	SAMN07424026	Co398373	1,2
PRJNA325248	SAMN07424086	Cotonu1	1,2
PRJNA325248	SAMN07424245	E1-WATER-2	1,2
PRJNA325248	SAMN07424189	E2	1,2
PRJNA325248	SAMN07424246	E2-DN-2	1,2
PRJNA325248	SAMN05226612	E42A(B)	1,2
PRJNA325248	SAMN07424247	F1-DN-2	1,2
PRJNA325248	SAMN05226615	F462	1,2
PRJNA325248	SAMN05226613	FA0A	1,2
PRJNA325248	SAMN07424248	G1-WATER-2A	1,2
PRJNA325248	SAMN10478529	H2	1,2
PRJNA325248	SAMN10478473	Jp100	1,2
PRJNA325248	SAMN07424069	Jp1140	1,2
PRJNA325248	SAMN10478477	Jp1155	1,2
PRJNA325248	SAMN10478478	Jp1170	1,2
PRJNA325248	SAMN10478479	Jp1200	1,2
PRJNA325248	SAMN10478480	Jp1206	1,2
PRJNA325248	SAMN10478481	Jp1303	1,2
PRJNA325248	SAMN10478474	Jp222	1,2
PRJNA325248	SAMN07424067	Jp224	1,2
PRJNA325248	SAMN10478475	Jp238	1,2
PRJNA325248	SAMN10478476	Jp241	1,2
PRJNA325248	SAMN07424065	Jp54	1,2
PRJNA325248	SAMN10478472	Jp60	1,2
PRJNA325248	SAMN07424066	Jp97	1,2
PRJNA325248	SAMN07424201	JYH10	1,2
PRJNA325248	SAMN10478507	JYH11	1,2
PRJNA325248	SAMN07424202	JYH12	1,2
PRJNA325248	SAMN10478508	JYH13	1,2
PRJNA325248	SAMN07424203	JYH14	1,2
PRJNA325248	SAMN10478509	JYH15	1,2
PRJNA325248	SAMN07424204	JYH16	1,2
PRJNA325248	SAMN10478510	JYH17	1,2
PRJNA325248	SAMN07424205	JYH18	1,2
PRJNA325248	SAMN10478511	JYH19	1,2
PRJNA325248	SAMN10478512	JYH21	1,2
PRJNA325248	SAMN07424206	JYH22	1,2
PRJNA325248	SAMN10478513	JYH23	1,2
PRJNA325248	SAMN07424207	JYH24	1,2
PRJNA325248	SAMN10478514	JYH25	1,2
PRJNA325248	SAMN07424208	JYH26	1,2
PRJNA325248	SAMN07424209	JYH28	1,2
PRJNA325248	SAMN10478515	JYH29	1,2
PRJNA325248	SAMN07424199	JYH6	1,2
PRJNA325248	SAMN10478505	JYH7	1,2
PRJNA325248	SAMN07424200	JYH8	1,2
PRJNA325248	SAMN10478506	JYH9	1,2
PRJNA325248	SAMN07424087	LMG2107	1,2
PRJNA325248	SAMN07424088	LMG5031	1,2
PRJNA325248	SAMN07424039	Mex2	1,2
PRJNA325248	SAMN10478504	MSH10	1,2
PRJNA325248	SAMN10478503	MSH3	1,2
PRJNA325248	SAMN10478267	PA-CL501	1,2
PRJNA325248	SAMN10478268	PA-CL502	1,2
PRJNA325248	SAMN10478269	PA-CL504	1,2
PRJNA325248	SAMN10478270	PA-CL505	1,2
PRJNA325248	SAMN10478271	PA-CL506b	1,2
PRJNA325248	SAMN10478272	PA-CL507	1,2
PRJNA325248	SAMN10478273	PA-CL508	1,2
PRJNA325248	SAMN10478274	PA-CL509	1,2
PRJNA325248	SAMN10478275	PA-CL510	1,2
PRJNA325248	SAMN10478276	PA-CL511	1,2
PRJNA325248	SAMN10478277	PA-CL512	1,2
PRJNA325248	SAMN10478278	PA-CL513	1,2
PRJNA325248	SAMN10478279	PA-CL514	1,2
PRJNA325248	SAMN10478280	PA-CL515	1,2
PRJNA325248	SAMN10478281	PA-CL516	1,2
PRJNA325248	SAMN10478282	PA-CL517	1,2
PRJNA325248	SAMN10478283	PA-CL518	1,2
PRJNA325248	SAMN10478284	PA-CL519	1,2
PRJNA325248	SAMN10478285	PA-CL520	1,2
PRJNA325248	SAMN10478286	PA-CL521a	1,2
PRJNA325248	SAMN10478287	PA-CL521b	1,2
PRJNA325248	SAMN10478288	PA-CL522b	1,2
PRJNA325248	SAMN10478289	PA-CL524	1,2
PRJNA325248	SAMN10478290	PA-CL527	1,2
PRJNA325248	SAMN10478291	PA-CL528	1,2
PRJNA325248	SAMN10478292	PA-CL529	1,2
PRJNA325248	SAMN10478294	PA-CL534a	1,2
PRJNA325248	SAMN10478295	PA-CL534x	1,2
PRJNA325248	SAMN10478296	PA-CL542a	1,2
PRJNA325248	SAMN10478297	PA-CL542b	1,2
PRJNA325248	SAMN10478298	PA-CL545b	1,2
PRJNA325248	SAMN10478299	PA-CL547b	1,2
PRJNA325248	SAMN10478300	PA-CL549	1,2
PRJNA325248	SAMN07424094	Pae110	1,2
PRJNA325248	SAMN10478537	PT12	1,2
PRJNA325248	SAMN07424091	PT31M	1,2
PRJNA325248	SAMN10478536	PT6	1,2
PRJNA325248	SAMN07424021	PUPa3	1,2
PRJNA325248	SAMN07424020	Rsan-ver	1,2
PRJNA325248	SAMN07424040	SWPA15J=NSWPA15a	1,2
PRJNA325248	SAMN07424062	Tu61	1,2
PRJNA325248	SAMN10478482	W15Apr4	1,2
PRJNA325248	SAMN10478483	W15Aug23	1,2
PRJNA325248	SAMN10478484	W15Dec14	1,2
PRJNA325248	SAMN10478485	W15Dec4	1,2
PRJNA325248	SAMN10478486	W15Okt31	1,2
PRJNA325248	SAMN07424080	W5Aug16	1,2
PRJNA325248	SAMN10478487	W5Aug28	1,2
1. Freschi L, Vincent AT, Jeukens J, Emond-Rheault JG, Kukavica-Ibrulj I, Dupont MJ, Charette SJ, Boyle B, Levesque RC. 2019. The Pseudomonas aeruginosa Pan-Genome Provides New Insights on Its Population Structure, Horizontal Gene Transfer, and Pathogenicity. Genome Biol Evol 11:109-120.
2. Freschi, L. Jeukens, J. Kukavica-Ibrulj, I. Boyle, B. Dupont, M. J. Laroche, J. Larose, S. Maaroufi, H. Fothergill, J. L. Moore, M. Winsor, G. L. Aaron, S. D. Barbeau, J. Bell, S. C. Burns, J. L. Camara, M. Cantin, A. Charette, S. J. Dewar, K. Deziel, E. Grimwood, K. Hancock, R. E. Harrison, J. J. Heeb, S. Jelsbak, L. Jia, B. Kenna, D. T. Kidd, T. J. Klockgether, J. Lam, J. S. Lamont, I. L. Le…
